# Supplementary material for: Image-Based Evaluation of In Vivo Degradation for Shape-Memory Polymer Polyurethane Foam
Source: Polymers (Basel). 2022 Oct 1;14(19):4122. doi: 10.3390/polym14194122 (PMC9571375; doi:10.3390/polym14194122)
Supplement: Supplementary file 1 [file polymers-14-04122-s001.zip]

Archive with 1 entries (1 files):
- polymers-1904103-supplementary.pdf
